# Supplementary material for: Phylogenomics of Rhodocyclales and its distribution in wastewater treatment systems
Source: Sci Rep. 2020 Mar 3;10:3883. doi: 10.1038/s41598-020-60723-x (PMC7054561; doi:10.1038/s41598-020-60723-x)
Supplement: Supplementary file 2 — Supplementary tables. [file 41598_2020_60723_MOESM2_ESM.zip]

Archive with 7 entries (6 files):
- Table S1 Genomic information.xlsx
- __MACOSX/
- __MACOSX/._Table S1 Genomic information.xlsx
- Table S3 Copy numbers of denitrifying genes.xlsx
- __MACOSX/._Table S3 Copy numbers of denitrifying genes.xlsx
- Table S2 Metagenomic information.xlsx
- __MACOSX/._Table S2 Metagenomic information.xlsx
