# Supplementary material for: Phylogenomics of Rhodocyclales and its distribution in wastewater treatment systems
Source: Sci Rep. 2020 Mar 3;10:3883. doi: 10.1038/s41598-020-60723-x (PMC7054561; doi:10.1038/s41598-020-60723-x)
Supplement: Supplementary file 2 — Supplementary tables. [file 41598_2020_60723_MOESM2_ESM.zip › Table S1 Genomic information.xlsx]

## Sheet: 工作表1
Genome Id	Contributed by this study	Classification	Type	Completeness	Contamination	Genome size (bp)	Scaffolds	N50	GC	Genes
DGXW01	N	Azonexaceae	Bin	93.58	0	3561299	176	30517	61.3	3557
DGXX01	N	Azonexaceae	Bin	93.12	0.63	3650194	244	24527	61.2	3719
DGYB01	N	Azonexaceae	Bin	95.75	0	3842779	201	32746	61.2	3859
DGYC01	N	Azonexaceae	Bin	84.53	0.16	3304339	297	16530	61.4	3534
DJUX01	N	Azonexaceae	Bin	96.76	0.47	3453978	69	85041	62.4	3391
SSSZ01 (XMAS_Bin21)	Y	Azonexaceae	Bin	93.37	2.84	3436229	114	67901	66.2	3349
SSTA01 (XMAS_Bin43)	Y	Azonexaceae	Bin	83.85	3.91	2970514	439	9102	63.7	3096
SSTB01 (XMAS_Bin49)	Y	Azonexaceae	Bin	77.27	3.35	3092801	328	13740	64.1	3059
SSXW01 (XMAS_Iso3)	Y	Azonexaceae	Isolate	99.76	0.12	3900498	188	115558	62.9	3754
SSXX01 (XMAS_Iso4)	Y	Azonexaceae	Isolate	99.84	1.28	3802386	70	417696	63.5	3549
AUCE01	N	Azonexaceae;Azonexus hydrophilus	Type strain	99.84	0	3338768	19	463903	62.8	3150
MTHD01	N	Azonexaceae;Azonexus hydrophilus	Isolate	99.61	0.03	3596517	17	540646	61.8	3411
AUCH01	N	Azonexaceae;Azovibrio restrictus	Type strain	99.76	0	4023710	56	197004	65.4	3633
JAET01	N	Azonexaceae;Dechloromonas agitata	Isolate	99.61	0.24	3625965	2	2594605	62.8	3446
RCB	N	Azonexaceae;Dechloromonas aromatica	Isolate	75.67	0.07	3711892	1	3711892	59	3505
LODL01	N	Azonexaceae;Dechloromonas denitrificans	Type strain	99.51	0.47	4238526	41	671056	61.8	4011
SSSQ01 (DSM15637)	Y	Azonexaceae;Dechloromonas hortensis	Type strain	99.67	0.07	4309803	117	248148	61.4	4129
LGUD01	N	Azospira_f	Isolate	99.53	0.47	3554045	50	200975	66	3150
NC_016616	N	Azospira_f ;Azospira oryzae	Isolate	100	0.12	3806980	1	3806980	65.4	3441
FLQX01	N	Rhodocyclaceae	Bin	99.52	0.06	4707069	181	67704	62.3	4353
FLQY01	N	Rhodocyclaceae	Bin	93.76	3.76	3794077	405	20584	57.9	3782
JDSS02	N	Rhodocyclaceae	Bin	93.73	1.19	4561076	53	187215	61.7	4319
JDST02	N	Rhodocyclaceae	Bin	97.62	1.59	4359420	155	45397	61.3	4006
JDVG02	N	Rhodocyclaceae	Bin	81.76	3.15	4322820	737	7743	61.9	4714
JEMX01	N	Rhodocyclaceae	Bin	93.33	1.49	4947936	218	77928	62.9	4370
JEMY01	N	Rhodocyclaceae	Bin	100	0.03	4626262	85	104720	63.8	4075
JEMZ01	N	Rhodocyclaceae	Bin	79.35	8.19	3097332	299	21119	64.9	3337
JFAW01	N	Rhodocyclaceae	Bin	76.78	0.06	4700180	94	128957	65.5	4817
JFAX01	N	Rhodocyclaceae	Bin	92.6	0.05	4412715	61	140740	66.3	3942
LBIU01	N	Rhodocyclaceae	Bin	90.06	2.54	3625256	824	6620	63.9	3650
LBIV01	N	Rhodocyclaceae	Bin	92.29	2.86	4262673	369	17632	61.1	4081
SSSS01 (EBPR_Bin1)	Y	Rhodocyclaceae	Bin	99.52	0.95	4856637	328	39642	64	4522
SSST01 (EBPR_Bin2)	Y	Rhodocyclaceae	Bin	95.03	1.21	4060476	558	13424	61.4	4058
SSSU01 (EBPR_Bin21)	Y	Rhodocyclaceae	Bin	79.59	1.21	3584700	580	10175	62.8	3667
SSSV01 (EBPR_Bin3)	Y	Rhodocyclaceae	Bin	93.52	3.96	3917885	853	6449	64.5	3986
SSSW01 (EBPR_Bin7)	Y	Rhodocyclaceae	Bin	92.03	2.48	4412417	262	39190	64.7	3946
UW-1	N	Rhodocyclaceae	Bin	99.84	0.24	5058518	1	5058518	64.1	4453
FNCY01	N	Rhodocyclaceae;Propionivibrio dicarboxylicus	Type strain	96.37	0.92	4534676	44	206598	61.3	4095
SSSR01 (DSM6832)	Y	Rhodocyclaceae;Propionivibrio limicola	Type strain	97.68	1.39	3113315	69	106633	60.3	2900
SSSP01 (DSM109)	Y	Rhodocyclaceae;Rhodocyclus tenuis	Type strain	99.76	0.63	3856425	35	241050	64.7	3489
Methyloversatilis	N	Sterolibacterium_o	Type strain (outgorup)	99.17	0	4306529	1	4306529	66.6	3920
Sulfuritalea	N	Sterolibacterium_o	Type strain (outgorup)	97.67	0.96	3802648	1	3802648	63.3	3580
DBTS01	N	Uliginosibacterium_f	Bin	92.75	1.66	5491527	161	53830	58.5	5212
MQNN01	N	Uliginosibacterium_f	Bin	94.82	1.24	3589384	122	50206	62.7	3607
NMRM01	N	Uliginosibacterium_f	Bin	94.62	1.24	3550510	124	42791	62.7	3528
NMRN01	N	Uliginosibacterium_f	Bin	94.82	1.24	3578638	120	44208	62.7	3547
AREX01	N	Uliginosibacterium_f;Uliginosibacterium gangwonense	Type strain	99.59	0	5021435	36	260991	56.6	4650
PKRR01	N	Uliginosibacterium_f;Uliginosibacterium sp. TH139	Isolate	98.7	0.76	4210204	23	607203	61.7	3846
Ca6	N	Wrongly classified	Isolate	97.51	0.35	2934611	1	2934611	55.1	2876
DCVV01	N	Wrongly classified	Bin	75.86	1.72	2320177	106	39754	56.8	2294
DDXB01	N	Wrongly classified	Bin	94.18	2.07	3460072	81	66896	61.8	3405
DDXW01	N	Wrongly classified	Bin	81.03	1.72	2754909	81	48169	66.9	2754
DFZZ01	N	Wrongly classified	Bin	85.29	1.59	2885096	218	21308	67.9	2822
DGBO01	N	Wrongly classified	Bin	87.5	1.2	2164317	129	26109	56.2	2172
DHVY01	N	Wrongly classified	Bin	72.76	1.72	3281992	192	27637	61.8	3328
DILC01	N	Wrongly classified	Bin	93.73	1.35	2468744	88	46752	56.5	2393
MHZX01	N	Wrongly classified	Bin	94.49	1.55	4315113	147	40225	63.3	4167
PFEW01	N	Wrongly classified	Bin	77.8	2.11	2598862	725	4477	68.1	3096
PFJJ01	N	Wrongly classified	Bin	76.45	1.28	2373718	288	10054	68.4	2501
PFWK01	N	Wrongly classified	Bin	88.19	2.49	2961820	185	21712	68.3	2930
DITC01	N	Zoogloeaceae	Bin	93.1	0.46	3224163	76	63697	67.9	3010
MWSS01	N	Zoogloeaceae	Bin	70.73	2	2355911	380	7446	66.9	2724
SSSX01 (EBPR_Bin8)	Y	Zoogloeaceae	Bin	92.68	6.39	4302414	900	7272	67.4	4574
SSSY01 (XMAS_Bin103)	Y	Zoogloeaceae	Bin	72.88	6.87	2752210	547	5892	65.2	2859
SSXU01 (XMAS_Iso1)	Y	Zoogloeaceae	Isolate	99.38	1.09	5025806	144	278630	65.7	4494
SSXV01 (XMAS_Iso2)	Y	Zoogloeaceae	Isolate	99.9	0.38	4885601	149	139179	65.5	4428
EbN1	N	Zoogloeaceae;Azoarcus aromaticum	Type strain	100	0	4296230	1	4296230	65.1	4048
DQS4	N	Zoogloeaceae;Azoarcus olearius	Type strain	99.94	0.41	4451751	1	4451751	67.8	4042
PKTS01	N	Zoogloeaceae;Azoarcus sp.	Isolate	98.86	3.63	4904245	160	59964	63	4778
BH72	N	Zoogloeaceae;Azoarcus sp. BH72	Isolate	99.94	0	4376040	1	4376040	67.9	3974
CIB	N	Zoogloeaceae;Azoarcus sp. CIB	Isolate	99.79	1.18	5257030	1	5257030	65.8	4729
KH32C	N	Zoogloeaceae;Azoarcus sp. KH32C	Isolate	99.9	0.76	5081166	1	5081166	65.1	4521
LARU01	N	Zoogloeaceae;Azoarcus sp. PA01	Isolate	99.03	0.47	3908237	4	2388297	66.1	3640
ARJX01	N	Zoogloeaceae;Azoarcus toluclasticus	Type strain	99.9	0	5924508	48	311154	66	5436
FTMD01	N	Zoogloeaceae;Azoarcus tolulyticus	Type strain	100	0.35	5110391	36	266951	66.5	4623
AMXD01	N	Zoogloeaceae;Thauera aminoaromatica	Type strain	99.69	0.84	4280700	317	25069	68.7	4036
BCUG01	N	Zoogloeaceae;Thauera butanivorans	Type strain	99.59	0.21	4806543	156	79426	66.1	4576
3CB1	N	Zoogloeaceae;Thauera chlorobenzoica	Type strain	99.38	0.41	3735506	1	3735506	67.3	3432
3CB-1	N	Zoogloeaceae;Thauera chlorobenzoica	Isolate	99.38	0.83	3772491	65	122448	67.3	3515
SgZ1	N	Zoogloeaceae;Thauera humireducens	Type strain	99.9	0.59	4171754	1	4171754	66.4	3842
JHYR01	N	Zoogloeaceae;Thauera linaloolentis	Type strain	100	0.03	4213524	46	167332	66.6	3777
MBFM01	N	Zoogloeaceae;Thauera phenolivorans	Isolate	100	1.15	3689630	14	649317	68.2	3458
AMXF01	N	Zoogloeaceae;Thauera phenylacetica	Type strain	99.9	1.55	5022393	681	17387	68.6	4994
NOIH01	N	Zoogloeaceae;Thauera propionica	Type strain	99.48	0.74	3929604	57	209173	65.9	3660
AMXB01	N	Zoogloeaceae;Thauera sp. 27	Isolate	99.86	0.05	4703261	127	97195	65.8	4326
AMXA01	N	Zoogloeaceae;Thauera sp. 28	Isolate	99.76	0.05	4314265	118	134570	65.9	3897
AMXC01	N	Zoogloeaceae;Thauera sp. 63	Isolate	99.9	0	4275823	102	166701	66.3	4020
BAZL01	N	Zoogloeaceae;Thauera sp. DNT-1	Isolate	71.21	2.87	3353583	1824	2589	66.8	4878
MZ1T	N	Zoogloeaceae;Thauera sp. MZ1T	Isolate	100	0	4496212	1	4496212	68.4	3978
JTDM01	N	Zoogloeaceae;Thauera sp. SWB20	Isolate	99.9	3.01	4927396	21	343694	67.9	4411
ATJV01	N	Zoogloeaceae;Thauera terpenica	Type strain	99.76	0.06	4145786	135	115321	64.3	3815
MWUM01	N	Zoogloeaceae;Zoogloea sp. LCSB751	Isolate	99.71	2.6	5810207	734	180423	64.2	5624
