# Supplementary material for: Phylogenomics of Rhodocyclales and its distribution in wastewater treatment systems
Source: Sci Rep. 2020 Mar 3;10:3883. doi: 10.1038/s41598-020-60723-x (PMC7054561; doi:10.1038/s41598-020-60723-x)
Supplement: Supplementary file 2 — Supplementary tables. [file 41598_2020_60723_MOESM2_ESM.zip › Table S3 Copy numbers of denitrifying genes.xlsx]

## Sheet: 工作表1
	NarG1	NarG2	NirS1	NirS2	NirS3	NirK	NorB1	NorB2	NosZ1	NosZ2
3CB1	1	0	0	1	0	0	1	0	0	1
3CB-1	1	0	0	1	0	0	1	0	0	1
AMXA01	0	0	1	1	0	0	1	0	0	1
AMXB01	0	0	1	1	0	0	1	0	0	1
AMXC01	0	0	1	1	0	0	1	0	0	1
AMXD01	1	0	0	1	0	0	1	0	0	1
AMXF01	1	0	1	1	0	0	1	0	1	0
AREX01	0	1	0	0	0	0	0	1	0	0
ARJX01	1	0	1	0	0	0	1	0	0	1
ATJV01	1	0	0	1	0	0	1	0	0	1
AUCE01	1	0	0	0	0	0	1	0	2	0
AUCH01	0	0	1	0	0	0	1	0	0	0
BAZL01	1	0	0	0	0	0	1	0	0	3
BCUG01	0	0	0	1	0	0	1	0	1	2
BH72	0	0	0	0	0	0	1	0	0	1
CIB	1	0	1	1	0	0	1	0	0	1
DBTS01	0	0	0	0	0	0	0	1	0	0
DFZZ01	0	0	0	0	0	0	0	0	0	0
DGXW01	0	2	1	0	0	0	0	0	0	0
DGXX01	0	1	1	0	0	0	0	0	0	0
DGYB01	0	1	1	0	0	0	0	0	0	0
DGYC01	0	1	0	0	0	0	0	0	0	0
DITC01	1	1	1	1	0	0	1	0	1	0
DJUX01	0	0	1	1	0	0	1	0	1	0
DQS4	0	0	0	0	0	0	1	0	0	1
SSSP01 (DSM109)	0	0	0	0	0	0	0	0	0	0
SSSQ01 (DSM15637)	0	0	1	1	0	0	1	0	3	0
SSSR01 (DSM6832)	0	0	0	0	0	0	0	0	0	0
EbN1	1	0	1	0	0	0	1	0	0	1
SSSS01 (EBPR_Bin1)	0	0	1	0	1	0	0	0	1	0
SSST01 (EBPR_Bin2)	0	1	1	0	0	0	0	0	0	0
SSSU01 (EBPR_Bin21)	0	1	1	0	1	0	0	0	0	0
SSSV01 (EBPR_Bin3)	0	1	0	0	2	0	0	0	2	0
SSSW01 (EBPR_Bin7)	0	0	1	0	1	0	0	0	1	0
SSSX01 (EBPR_Bin8)	0	0	3	0	0	0	2	0	0	1
FLQX01	0	1	1	0	0	0	0	0	0	0
FLQY01	0	2	1	0	0	0	0	0	0	0
FNCY01	0	1	0	0	0	0	0	0	0	0
FTMD01	1	0	1	0	0	0	1	0	0	1
JAET01	1	0	0	1	0	0	1	0	1	0
JDSS02	0	1	1	0	0	0	0	0	0	0
JDST02	0	1	1	0	0	0	0	0	0	0
JDVG02	0	1	1	0	0	0	0	0	0	0
JEMX01	0	0	1	0	1	0	0	1	1	0
JEMY01	0	0	1	0	1	0	0	1	2	0
JEMZ01	0	0	0	0	0	0	0	0	0	0
JFAW01	0	0	0	0	1	0	0	0	1	0
JFAX01	0	0	0	0	1	0	0	0	1	0
JHYR01	0	0	0	1	0	0	1	0	1	1
JTDM01	1	1	0	1	0	0	1	0	0	2
KH32C	0	0	1	0	0	0	1	0	0	1
LARU01	1	0	1	1	0	0	1	0	0	1
LBIU01	0	0	1	0	1	0	0	0	1	0
LBIV01	0	1	1	0	0	0	0	0	0	0
LGUD01	0	0	1	1	0	0	1	0	0	1
LODL01	0	0	1	1	0	0	1	0	2	0
MBFM01	0	0	1	0	0	0	1	0	0	1
MQNN01	0	0	0	0	0	1	0	1	0	0
MTHD01	0	0	0	1	0	0	2	0	2	0
MWUM01	0	0	1	0	0	0	1	0	0	1
MZ1T	1	0	0	1	0	0	1	0	0	1
NC_016616	0	0	1	0	1	0	1	0	2	0
NMRM01	0	0	0	0	0	1	0	1	0	0
NMRN01	0	0	0	0	0	1	0	1	0	0
NOIH01	0	0	1	1	0	0	1	0	0	1
PKRR01	0	0	0	0	0	0	0	1	0	0
PKTS01	0	0	1	0	0	0	1	0	0	1
RCB	0	0	1	1	0	0	1	0	2	0
SgZ1	0	0	1	1	0	0	1	0	0	1
UW-1	0	0	0	0	1	0	0	1	1	0
SSSY01 (XMAS_Bin103)	0	0	0	0	0	0	1	0	0	0
SSSZ01 (XMAS_Bin21)	1	0	0	1	0	0	2	0	2	0
SSTA01 (XMAS_Bin43)	1	0	0	2	0	0	1	0	1	0
SSTB01 (XMAS_Bin49)	1	0	0	1	0	0	2	0	3	0
SSXU01 (XMAS_Iso1)	0	0	1	0	0	0	1	0	0	1
SSXV01 (XMAS_Iso2)	0	0	1	0	0	0	1	0	0	1
SSXW01 (XMAS_Iso3)	0	0	2	1	0	0	1	0	1	0
SSXX01 (XMAS_Iso4)	0	0	0	1	0	0	1	0	1	0
#sum	19	19	46	30	12	3	50	9	38	33
