# Supplementary material for: Phylogenomics of Rhodocyclales and its distribution in wastewater treatment systems
Source: Sci Rep. 2020 Mar 3;10:3883. doi: 10.1038/s41598-020-60723-x (PMC7054561; doi:10.1038/s41598-020-60723-x)
Supplement: Supplementary file 2 — Supplementary tables. [file 41598_2020_60723_MOESM2_ESM.zip › Table S2 Metagenomic information.xlsx]

## Sheet: Table S2 Information of 44 meta
#online samples
BioSample	MBases	Run	geo_loc_name	SRA_Study	Instrument	env_feature	Wastewater type	isolation_source
SAMN03794746	2204	SRR2107182	Argentina: Cordoba	SRP060024	Illumina HiSeq 1500	activated sludge metagenome	Whey filtering	Wastewater treatment plant
SAMN03794762	1774	SRR2107213	Argentina: Buenos Aires	SRP060024	Illumina HiSeq 1500	activated sludge metagenome	Municipal	Wastewater treatment plant
SAMN03794764	2169	SRR2107215	Argentina: Buenos Aires	SRP060024	Illumina HiSeq 1500	activated sludge metagenome	Municipal	Wastewater treatment plant
SAMN03794747	2325	SRR2107184	Argentina: Cordoba	SRP060024	Illumina HiSeq 1500	activated sludge metagenome	Whey filtering	Wastewater treatment plant
SAMN03794758	1799	SRR2107210	Argentina: Buenos Aires	SRP060024	Illumina HiSeq 1500	activated sludge metagenome	Municipal	Wastewater treatment plant
SAMN03794765	2219	SRR2107218	Argentina: Buenos Aires	SRP060024	Illumina HiSeq 1500	activated sludge metagenome	Municipal	Wastewater treatment plant
SAMN02582412	1201	SRR1106701	Dachang,China	SRP035334	Illumina HiSeq 2000	activated sludge of Dachang wastewater treatment plant	Municipal	Wastewater treatment plant
SAMN02582418	1934	SRR1106873	Zhengzhou,China	SRP035334	Illumina HiSeq 2000	activated sludge of Zhengzhou wastewater treatment plant	Municipal	Wastewater treatment plant
SAMN02582415	1170	SRR1106709	Wuxi,China	SRP035334	Illumina HiSeq 2000	activated sludge of Wuxi wastewater treatment plant	Municipal	Wastewater treatment plant
SAMN02582409	883	SRR1106693	Jiangxinzhou,China	SRP035334	Illumina HiSeq 2000	activated sludge of Jiangxinzhou wastewater treatment plant	Municipal	Wastewater treatment plant
SAMN02445067	12023	SRR1068202	Australia: Brisbane, Thorneside Wastewater Treatment Plant	SRP034536	Illumina HiSeq 2000	activated sludge	synthetic wastewater	EBPR bioreactor (floc)
SAMN02445066	12068	SRR1051195	Australia: Brisbane, Thorneside Wastewater Treatment Plant	SRP034536	Illumina HiSeq 2000	activated sludge	synthetic wastewater	EBPR bioreactor (gran)
SAMN06475413	1949	SRR6800322	Singapore: Changi plant	SRP107044	Illumina MiSeq	activated sludge		aerobic BNR basin (conventional)
SAMN07632290	29027	SRR6448880	Austria: Klosterneuburg	SRP128424	Illumina HiSeq 2500	activated sludge metagenome		wastewater
SAMN06343851	15119	SRR5580759	Austria: Klosterneuburg	SRP107629	Illumina HiSeq 2500	activated sludge metagenome		WWTP,studying microevolution and ecology of nitrifiers
SAMN06343847	24521	SRR5580754	Austria: Klosterneuburg	SRP107626	Illumina HiSeq 2500	activated sludge metagenome		WWTP,studying microevolution and ecology of nitrifiers
SAMN06343849	11479	SRR5580757	Austria: Klosterneuburg	SRP107627	Illumina HiSeq 2500	activated sludge metagenome		WWTP,studying microevolution and ecology of nitrifiers
SAMN02596446	5914	SRR1145849	China: Shanghai, Quyang	SRP035848	Illumina HiSeq 2500	Activated sludge	Full-scale wastewater treatment plant	Conventional activated sludge (CAS) system
SAMN02445085	36257	SRR1506987	Australia: Brisbane, Thorneside Wastewater Treatment Plant	SRP044055	Illumina HiSeq 2000	bioreactor sludge	synthetic wastewater	bioreactor sludge metagenome
SAMN02850040	24993	SRR1506985	Thorneside Wastwater Treatment Plant	SRP044055	Illumina HiSeq 2000	bioreactor sludge metagenome	synthetic	EBPR Bioreactor
SAMN02445070	23663	SRR1506983	Australia: Brisbane, Thorneside Wastewater Treatment Plant	SRP044055	Illumina HiSeq 2000	bioreactor sludge metagenome	synthetic wastewater	EBPR bioreactor
SAMN02596447	5618	SRR1145888	China: Shanghai, Quyang	SRP035848	Illumina HiSeq 2500	activated sludge	wastewater	membrane bioreactor
SAMN02639518	4892	SRR1168486	Canton, MS, USA	SRP037537	Illumina MiSeq	Activated sludge biomass	Municipal wastewater	POTW
SAMN02639521	5148	SRR1168487	Starkville, MS, USA	SRP037537	Illumina MiSeq	activated sludge biosolids	municipal	municipal WWTP
SAMEA3180048	52990	ERR712377	Denmark	ERP009124	Illumina HiSeq 2000	activated sludge		Danish EBPR WWTP metagenome
SAMEA3180052	4845	ERR712383	Denmark	ERP009124	Illumina MiSeq	activated sludge		Danish EBPR WWTP metagenome
SAMEA3180051	17184	ERR712382	Denmark	ERP009124	Illumina HiSeq 2000	activated sludge		Danish EBPR WWTP metagenome
SAMEA3180050	15612	ERR712381	Denmark	ERP009124	Illumina HiSeq 2000	activated sludge		Danish EBPR WWTP metagenome
SAMEA3180049	20850	ERR712380	Denmark	ERP009124	Illumina HiSeq 2000	activated sludge		Danish EBPR WWTP metagenome
SAMEA3180046	44208	ERR712371	Denmark	ERP009124	Illumina HiSeq 2000	activated sludge		Danish EBPR WWTP metagenome
SAMEA3180045	3769	ERR712370	Denmark	ERP009124	Illumina HiSeq 2000	activated sludge		Danish EBPR WWTP metagenome
SAMEA3180044	17129	ERR712369	Denmark	ERP009124	Illumina HiSeq 2000	activated sludge		Danish EBPR WWTP metagenome
SAMEA3180043	25562	ERR712368	Denmark	ERP009124	Illumina HiSeq 2000	activated sludge		Danish EBPR WWTP metagenome
SAMEA3180058	23577	ERR712390	Denmark	ERP009124	Illumina HiSeq 2000	activated sludge		Danish EBPR WWTP metagenome
SAMEA3180057	13717	ERR712389	Denmark	ERP009124	Illumina HiSeq 2000	activated sludge		Danish EBPR WWTP metagenome
SAMEA3180056	18564	ERR712388	Denmark	ERP009124	Illumina HiSeq 2000	activated sludge		Danish EBPR WWTP metagenome
SAMEA3180055	24838	ERR712387	Denmark	ERP009124	Illumina HiSeq 2000	activated sludge		Danish EBPR WWTP metagenome
SAMEA3180054	28198	ERR712386	Denmark	ERP009124	Illumina HiSeq 2000	activated sludge		Danish EBPR WWTP metagenome
SAMN01990759	3155	SRR1055898	China: Hong Kong	SRP022547	Illumina HiSeq 2000	Foaming activated sludge
SAMN02850039	21604	SRR1506988	Thorneside Wastwater Treatment Plant	SRP044055	Illumina HiSeq 2000	EBPR Bioreactor	synthetic	bioreactor sludge metagenome
# Guo-lab samples
SAMN11381288	40401		China: Xiamen		Illumina HiSeq X10	EBPR Bioreactor	Lab-scale wastewater treatment plant	Lab-scale EBPR Bioreactor
SAMN11381289	39167		China: Xiamen		Illumina HiSeq X10	EBPR Bioreactor	Lab-scale wastewater treatment plant	Lab-scale EBPR Bioreactor
SAMN11381290	17808		China: Xiamen		Illumina HiSeq X10	activated sludge	Full-scale wastewater treatment plant	Wastewater treatment plant
SAMN11381291	23036		China: Xiamen		Illumina HiSeq X10	activated sludge	Full-scale wastewater treatment plant	Wastewater treatment plant
#summary
Full-scale WWTP	36
Lab-scale WWTP	8
Total	44

## Sheet: 工作表1
SRR1051195
SRR1055898
SRR1068202
SRR1106693
SRR1106701
SRR1106709
SRR1106873
SRR1145849
SRR1145888
SRR1168486
SRR1168487
SRR1168574
SRR1506983
SRR1506985
SRR1506987
SRR1506988
SRR2107182
SRR2107184
SRR2107210
SRR2107213
SRR2107215
SRR2107218
SRR5580754
SRR5580757
SRR5580759
SRR6448880
SRR6800322
